# Supplementary material for: Autoimmune and Non-Autoimmune Comorbidities in Myasthenic Patients of East-European Descent: A Case–Control Study
Source: J Clin Med. 2024 Apr 14;13(8):2273. doi: 10.3390/jcm13082273 (PMC11051044; doi:10.3390/jcm13082273)
Supplement: Supplementary file 1 [file jcm-13-02273-s001.zip]

Archive with 1 entries (1 files):
- jcm-2898797-supplementary.pdf
